# Supplementary material for: Synergistic and Antagonistic Action of Phytochrome (Phy) A and PhyB during Seedling De-Etiolation in Arabidopsis thaliana
Source: Int J Mol Sci. 2015 May 28;16(6):12199–212. doi: 10.3390/ijms160612199 (PMC4490439; doi:10.3390/ijms160612199)
Supplement: Supplementary file 1 [file ijms-16-12199-s001.zip]

Archive with 3 entries (2 files):
- ijms-81189-Supplementary Information/
- ijms-81189-Supplementary Information/ijms-81189 Supplementary Table S2.xlsx
- ijms-81189-Supplementary Information/ijms-81189-Supplementary.pdf
