# Supplementary material for: Synergistic and Antagonistic Action of Phytochrome (Phy) A and PhyB during Seedling De-Etiolation in Arabidopsis thaliana
Source: Int J Mol Sci. 2015 May 28;16(6):12199–212. doi: 10.3390/ijms160612199 (PMC4490439; doi:10.3390/ijms160612199)
Supplement: Supplementary file 1 [file ijms-16-12199-s001.zip › ijms-81189-Supplementary Information/ijms-81189 Supplementary Table S2.xlsx]

## Sheet: Supplemental Table 2
Table 2. cis-Elements analysis of four AtRBCS promoters.
Site Name	Organism	Position	Strand	Matrix score.	sequence	function
cis-elements analysis of AtRBCS1A promoter
ABRE	Arabidopsis thaliana	741	+	6	CACGTG	cis-acting element involved in the abscisic acid responsiveness
ABRE	Arabidopsis thaliana	742	+	7	ACGTGGC	cis-acting element involved in the abscisic acid responsiveness
AE-box	Arabidopsis thaliana	1328	+	8	AGAAACAT	part of a module for light response
ARE	Zea mays	1170	+	6	TGGTTT	cis-acting regulatory element essential for the anaerobic induction
ATGCAAAT motif	Oryza sativa	1754	+	8	ATACAAAT	cis-acting regulatory element associated to the TGAGTCA motif
box II	Petroselinum hortense	739	+	10	TCCACGTGGC	part of a light responsive element
CAAT-box	Hordeum vulgare	26	+	4	CAAT	common cis-acting element in promoter and enhancer regions
CAAT-box	Hordeum vulgare	228	+	4	CAAT	common cis-acting element in promoter and enhancer regions
CAAT-box	Glycine max	697	+	5	CAATT	common cis-acting element in promoter and enhancer regions
CAAT-box	Hordeum vulgare	64	+	4	CAAT	common cis-acting element in promoter and enhancer regions
CAAT-box	Brassica rapa	455	+	5	CAAAT	common cis-acting element in promoter and enhancer regions
CAAT-box	Hordeum vulgare	146	+	4	CAAT	common cis-acting element in promoter and enhancer regions
CAAT-box	Arabidopsis thaliana	1090	+	5	CCAAT	common cis-acting element in promoter and enhancer regions
CAAT-box	Hordeum vulgare	1091	+	4	CAAT	common cis-acting element in promoter and enhancer regions
CAAT-box	Brassica rapa	1125	+	5	CAAAT	common cis-acting element in promoter and enhancer regions
CAAT-box	Hordeum vulgare	1219	+	4	CAAT	common cis-acting element in promoter and enhancer regions
CAAT-box	Brassica rapa	1274	+	5	CAAAT	common cis-acting element in promoter and enhancer regions
CAAT-box	Brassica rapa	1450	+	5	CAAAT	common cis-acting element in promoter and enhancer regions
CAAT-box	Hordeum vulgare	1576	+	4	CAAT	common cis-acting element in promoter and enhancer regions
CAAT-box	Hordeum vulgare	1620	+	4	CAAT	common cis-acting element in promoter and enhancer regions
CAAT-box	Glycine max	1679	+	5	CAATT	common cis-acting element in promoter and enhancer regions
CAAT-box	Brassica rapa	1757	+	5	CAAAT	common cis-acting element in promoter and enhancer regions
CAAT-box	Hordeum vulgare	1807	+	4	CAAT	common cis-acting element in promoter and enhancer regions
CAAT-box	Brassica rapa	1831	+	5	CAAAT	common cis-acting element in promoter and enhancer regions
CAAT-box	Brassica rapa	1909	+	5	CAAAT	common cis-acting element in promoter and enhancer regions
CAAT-box	Glycine max	1921	+	5	CAATT	common cis-acting element in promoter and enhancer regions
CAAT-box	Brassica rapa	2144	+	5	CAAAT	common cis-acting element in promoter and enhancer regions
CCAAT-box	Hordeum vulgare	37	+	6	CAACGG	MYBHv1 binding site
CCAAT-box	Hordeum vulgare	853	+	6	CAACGG	MYBHv1 binding site
CGTCA-motif	Hordeum vulgare	1030	+	5	CGTCA	cis-acting regulatory element involved in the MeJA-responsiveness
GA-motif	Glycine max	157	+	8	AAGGAAGA	part of a light responsive element
GA-motif	Arabidopsis thaliana	708	+	8	ATAGATAA	part of a light responsive element
GATA-motif	Pisum sativum	70	+	7	GATAGGG	part of a light responsive element
GATA-motif	Arabidopsis thaliana	715	+	10	AAGATAAGATT	part of a light responsive element
G-Box	Triticum aestivum	739	+	10	TCCACATGGCA	cis-acting regulatory element involved in light responsiveness
G-Box	Pisum sativum	741	+	6	CACGTG	cis-acting regulatory element involved in light responsiveness
G-box	Arabidopsis thaliana	741	+	6	CACGTG	cis-acting regulatory element involved in light responsiveness
G-box	Arabidopsis thaliana	737	+	13	CTTCCACGTGGCA	cis-acting regulatory element involved in light responsiveness
G-box	Arabidopsis thaliana	739	+	10	TCCTCGTGGCA	cis-acting regulatory element involved in light responsiveness
I-box	Zea mays	70	+	7	GATAGGG	part of a light responsive element
I-box	Arabidopsis thaliana	770	+	9	GATAAGGGT	part of a light responsive element
MBS	Arabidopsis thaliana	1297	+	6	TAACTG	MYB binding site involved in drought-inducibility
MRE	Petroselinum crispum	2065	+	7	AACCTAA	MYB binding site involved in light responsiveness
rbcS-CMA7a	Lemna gibba	767	+	9	GTCGATAAGG	part of a light responsive element
Skn-1_motif	Oryza sativa	1031	+	5	GTCAT	cis-acting regulatory element required for endosperm expression
TA-rich region	Nicotiana tabacum	1701	+	21	TATATATATATATATATATATA	enhancer
TA-rich region	Nicotiana tabacum	1705	+	20	TATATATATATATATATATATA	enhancer
TA-rich region	Nicotiana tabacum	1703	+	21	TATATATATATATATATATATA	enhancer
TATA-box	Arabidopsis thaliana	137	+	4	TATA	core promoter element around -30 of transcription start
TATA-box	Glycine max	255	+	5	TAATA	core promoter element around -30 of transcription start
TATA-box	Lycopersicon esculentum	405	+	5	TTTTA	core promoter element around -30 of transcription start
TATA-box	Arabidopsis thaliana	419	+	4	TATA	core promoter element around -30 of transcription start
TATA-box	Brassica napus	420	+	6	ATATAT	core promoter element around -30 of transcription start
TATA-box	Arabidopsis thaliana	421	+	4	TATA	core promoter element around -30 of transcription start
TATA-box	Avena sativa	431	+	12	TATATTTATATTT	core promoter element around -30 of transcription start
TATA-box	Arabidopsis thaliana	437	+	4	TATA	core promoter element around -30 of transcription start
TATA-box	Lycopersicon esculentum	465	+	5	TTTTA	core promoter element around -30 of transcription start
TATA-box	Brassica napus	480	+	6	ATATAT	core promoter element around -30 of transcription start
TATA-box	Arabidopsis thaliana	481	+	4	TATA	core promoter element around -30 of transcription start
TATA-box	Brassica napus	482	+	6	ATATAT	core promoter element around -30 of transcription start
TATA-box	Arabidopsis thaliana	483	+	4	TATA	core promoter element around -30 of transcription start
TATA-box	Lycopersicon esculentum	544	+	5	TTTTA	core promoter element around -30 of transcription start
TATA-box	Brassica napus	564	+	6	ATTATA	core promoter element around -30 of transcription start
TATA-box	Arabidopsis thaliana	566	+	4	TATA	core promoter element around -30 of transcription start
TATA-box	Brassica napus	567	+	6	ATATAT	core promoter element around -30 of transcription start
TATA-box	Arabidopsis thaliana	568	+	4	TATA	core promoter element around -30 of transcription start
TATA-box	Arabidopsis thaliana	610	+	4	TATA	core promoter element around -30 of transcription start
TATA-box	Brassica oleracea	623	+	6	ATATAA	core promoter element around -30 of transcription start
TATA-box	Ac	624	+	7	TATAAAT	core promoter element around -30 of transcription start
TATA-box	Brassica napus	937	+	6	ATTATA	core promoter element around -30 of transcription start
TATA-box	Arabidopsis thaliana	939	+	8	TATATATA	core promoter element around -30 of transcription start
TATA-box	Brassica napus	940	+	6	ATATAT	core promoter element around -30 of transcription start
TATA-box	Arabidopsis thaliana	941	+	4	TATA	core promoter element around -30 of transcription start
TATA-box	Arabidopsis thaliana	943	+	4	TATA	core promoter element around -30 of transcription start
TATA-box	Lycopersicon esculentum	1043	+	5	TTTTA	core promoter element around -30 of transcription start
TATA-box	Lycopersicon esculentum	1106	+	5	TTTTA	core promoter element around -30 of transcription start
TATA-box	Arabidopsis thaliana	1129	+	4	TATA	core promoter element around -30 of transcription start
TATA-box	Brassica oleracea	1137	+	7	ATATAAT	core promoter element around -30 of transcription start
TATA-box	Arabidopsis thaliana	1138	+	4	TATA	core promoter element around -30 of transcription start
TATA-box	Glycine max	1236	+	5	TAATA	core promoter element around -30 of transcription start
TATA-box	Glycine max	1253	+	5	TAATA	core promoter element around -30 of transcription start
TATA-box	Arabidopsis thaliana	1256	+	4	TATA	core promoter element around -30 of transcription start
TATA-box	Nicotiana tabacum	1409	+	9	tcTATAAAta	core promoter element around -30 of transcription start
TATA-box	Arabidopsis thaliana	1411	+	4	TATA	core promoter element around -30 of transcription start
TATA-box	Lycopersicon esculentum	1515	+	5	TTTTA	core promoter element around -30 of transcription start
TATA-box	Brassica napus	1582	+	6	ATTATA	core promoter element around -30 of transcription start
TATA-box	Arabidopsis thaliana	1584	+	4	TATA	core promoter element around -30 of transcription start
TATA-box	Brassica napus	1630	+	6	ATATAT	core promoter element around -30 of transcription start
TATA-box	Arabidopsis thaliana	1631	+	4	TATA	core promoter element around -30 of transcription start
TATA-box	Arabidopsis thaliana	1656	+	8	TATATATA	core promoter element around -30 of transcription start
TATA-box	Brassica napus	1657	+	6	ATATAT	core promoter element around -30 of transcription start
TATA-box	Arabidopsis thaliana	1658	+	8	TATATATA	core promoter element around -30 of transcription start
TATA-box	Brassica napus	1659	+	6	ATATAT	core promoter element around -30 of transcription start
TATA-box	Arabidopsis thaliana	1660	+	8	TATATATA	core promoter element around -30 of transcription start
TATA-box	Brassica napus	1661	+	6	ATATAT	core promoter element around -30 of transcription start
TATA-box	Arabidopsis thaliana	1662	+	8	TATATATA	core promoter element around -30 of transcription start
TATA-box	Brassica napus	1663	+	6	ATATAT	core promoter element around -30 of transcription start
TATA-box	Arabidopsis thaliana	1664	+	4	TATA	core promoter element around -30 of transcription start
TATA-box	Brassica napus	1665	+	6	ATATAT	core promoter element around -30 of transcription start
TATA-box	Arabidopsis thaliana	1666	+	4	TATA	core promoter element around -30 of transcription start
TATA-box	Brassica napus	1695	+	6	ATATAT	core promoter element around -30 of transcription start
TATA-box	Arabidopsis thaliana	1696	+	4	TATA	core promoter element around -30 of transcription start
TATA-box	Brassica oleracea	1697	+	7	ATATAAT	core promoter element around -30 of transcription start
TATA-box	Arabidopsis thaliana	1698	+	4	TATA	core promoter element around -30 of transcription start
TATA-box	Glycine max	1700	+	5	TAATA	core promoter element around -30 of transcription start
TATA-box	Brassica napus	1702	+	6	ATATAT	core promoter element around -30 of transcription start
TATA-box	Arabidopsis thaliana	1703	+	8	TATATATA	core promoter element around -30 of transcription start
TATA-box	Brassica napus	1704	+	6	ATATAT	core promoter element around -30 of transcription start
TATA-box	Arabidopsis thaliana	1705	+	8	TATATATA	core promoter element around -30 of transcription start
TATA-box	Brassica napus	1706	+	6	ATATAT	core promoter element around -30 of transcription start
TATA-box	Arabidopsis thaliana	1707	+	8	TATATATA	core promoter element around -30 of transcription start
TATA-box	Brassica napus	1708	+	6	ATATAT	core promoter element around -30 of transcription start
TATA-box	Arabidopsis thaliana	1709	+	8	TATATATA	core promoter element around -30 of transcription start
TATA-box	Brassica napus	1710	+	6	ATATAT	core promoter element around -30 of transcription start
TATA-box	Arabidopsis thaliana	1711	+	8	TATATATA	core promoter element around -30 of transcription start
TATA-box	Brassica napus	1712	+	6	ATATAT	core promoter element around -30 of transcription start
TATA-box	Arabidopsis thaliana	1713	+	8	TATATATA	core promoter element around -30 of transcription start
TATA-box	Brassica napus	1714	+	6	ATATAT	core promoter element around -30 of transcription start
TATA-box	Arabidopsis thaliana	1715	+	8	TATATATA	core promoter element around -30 of transcription start
TATA-box	Brassica napus	1716	+	6	ATATAT	core promoter element around -30 of transcription start
TATA-box	Arabidopsis thaliana	1717	+	4	TATA	core promoter element around -30 of transcription start
TATA-box	Brassica napus	1718	+	6	ATATAT	core promoter element around -30 of transcription start
TATA-box	Arabidopsis thaliana	1719	+	4	TATA	core promoter element around -30 of transcription start
TATA-box	Arabidopsis thaliana	1733	+	4	TATA	core promoter element around -30 of transcription start
TATA-box	Arabidopsis thaliana	1753	+	4	TATA	core promoter element around -30 of transcription start
TATA-box	Arabidopsis thaliana	1761	+	4	TATA	core promoter element around -30 of transcription start
TATA-box	Brassica napus	1774	+	6	ATATAT	core promoter element around -30 of transcription start
TATA-box	Arabidopsis thaliana	1775	+	4	TATA	core promoter element around -30 of transcription start
TATA-box	Brassica napus	1887	+	6	ATTATA	core promoter element around -30 of transcription start
TATA-box	Arabidopsis thaliana	1889	+	8	TATATATA	core promoter element around -30 of transcription start
TATA-box	Brassica napus	1890	+	6	ATATAT	core promoter element around -30 of transcription start
TATA-box	Arabidopsis thaliana	1891	+	8	TATATATA	core promoter element around -30 of transcription start
TATA-box	Brassica napus	1892	+	6	ATATAT	core promoter element around -30 of transcription start
TATA-box	Arabidopsis thaliana	1893	+	8	TATATATA	core promoter element around -30 of transcription start
TATA-box	Brassica napus	1894	+	6	ATATAT	core promoter element around -30 of transcription start
TATA-box	Arabidopsis thaliana	1895	+	4	TATA	core promoter element around -30 of transcription start
TATA-box	Arabidopsis thaliana	1897	+	4	TATA	core promoter element around -30 of transcription start
TATA-box	Lycopersicon esculentum	1941	+	5	TTTTA	core promoter element around -30 of transcription start
TATA-box	Lycopersicon esculentum	1971	+	5	TTTTA	core promoter element around -30 of transcription start
TATA-box	Glycine max	1997	+	5	TAATA	core promoter element around -30 of transcription start
TATA-box	Nicotiana tabacum	2031	+	9	tcTATAAAta	core promoter element around -30 of transcription start
TATA-box	Arabidopsis thaliana	2033	+	4	TATA	core promoter element around -30 of transcription start
TATA-box	Brassica napus	2037	+	6	ATTATA	core promoter element around -30 of transcription start
TATA-box	Arabidopsis thaliana	2039	+	4	TATA	core promoter element around -30 of transcription start
TATA-box	Glycine max	2057	+	5	TAATA	core promoter element around -30 of transcription start
TATA-box	Lycopersicon esculentum	2083	+	5	TTTTA	core promoter element around -30 of transcription start
TCT-motif	Arabidopsis thaliana	1979	+	6	TCTTAC	part of a light responsive element
TGACG-motif	Hordeum vulgare	1958	+	5	TGACG	cis-acting regulatory element involved in the MeJA-responsiveness
cis-elements analysis of AtRBCS1B promoter
Site Name	Organism	Position	Strand	Matrix score.	sequence	function
ABRE	Arabidopsis thaliana	785	+	7	TACGGTC	cis-acting element involved in the abscisic acid responsiveness
AE-box	Arabidopsis thaliana	395	+	8	AGAAACAA	part of a module for light response
ARE	Zea mays	66	+	6	TGGTTT	cis-acting regulatory element essential for the anaerobic induction
ARE	Zea mays	235	+	6	TGGTTT	cis-acting regulatory element essential for the anaerobic induction
ARE	Zea mays	1550	+	6	TGGTTT	cis-acting regulatory element essential for the anaerobic induction
AT1-motif	Solanum tuberosum	560	+	14	AATTATTTTTTATT	part of a light responsive module
Box 4	Petroselinum crispum	22	+	6	ATTAAT	part of a conserved DNA module involved in light responsiveness
Box 4	Petroselinum crispum	360	+	6	ATTAAT	part of a conserved DNA module involved in light responsiveness
Box 4	Petroselinum crispum	191	+	6	ATTAAT	part of a conserved DNA module involved in light responsiveness
Box 4	Petroselinum crispum	606	+	6	ATTAAT	part of a conserved DNA module involved in light responsiveness
Box 4	Petroselinum crispum	1245	+	6	ATTAAT	part of a conserved DNA module involved in light responsiveness
Box 4	Petroselinum crispum	1729	+	6	ATTAAT	part of a conserved DNA module involved in light responsiveness
Box 4	Petroselinum crispum	1653	+	6	ATTAAT	part of a conserved DNA module involved in light responsiveness
Box I	Pisum sativum	1316	+	7	TTTCAAA	light responsive element
Box I	Pisum sativum	1600	+	7	TTTCAAA	light responsive element
CAAT-box	Glycine max	120	+	5	CAATT	common cis-acting element in promoter and enhancer regions
CAAT-box	Glycine max	139	+	5	CAATT	common cis-acting element in promoter and enhancer regions
CAAT-box	Hordeum vulgare	289	+	4	CAAT	common cis-acting element in promoter and enhancer regions
CAAT-box	Glycine max	308	+	5	CAATT	common cis-acting element in promoter and enhancer regions
CAAT-box	Hordeum vulgare	403	+	4	CAAT	common cis-acting element in promoter and enhancer regions
CAAT-box	Glycine max	414	+	5	CAATT	common cis-acting element in promoter and enhancer regions
CAAT-box	Hordeum vulgare	422	+	4	CAAT	common cis-acting element in promoter and enhancer regions
CAAT-box	Brassica rapa	448	+	5	CAAAT	common cis-acting element in promoter and enhancer regions
CAAT-box	Hordeum vulgare	521	+	4	CAAT	common cis-acting element in promoter and enhancer regions
CAAT-box	Glycine max	559	+	5	CAATT	common cis-acting element in promoter and enhancer regions
CAAT-box	Brassica rapa	734	+	5	CAAAT	common cis-acting element in promoter and enhancer regions
CAAT-box	Hordeum vulgare	866	+	4	CAAT	common cis-acting element in promoter and enhancer regions
CAAT-box	Brassica rapa	1319	+	5	CAAAT	common cis-acting element in promoter and enhancer regions
CAAT-box	Hordeum vulgare	1428	+	4	CAAT	common cis-acting element in promoter and enhancer regions
CAAT-box	Hordeum vulgare	1458	+	4	CAAT	common cis-acting element in promoter and enhancer regions
CAAT-box	Brassica rapa	1618	+	5	CAAAT	common cis-acting element in promoter and enhancer regions
CAAT-box	Hordeum vulgare	1640	+	4	CAAT	common cis-acting element in promoter and enhancer regions
CAAT-box	Hordeum vulgare	1707	+	4	CAAT	common cis-acting element in promoter and enhancer regions
CAAT-box	Hordeum vulgare	1725	+	4	CAAT	common cis-acting element in promoter and enhancer regions
CAAT-box	Brassica rapa	1786	+	5	CAAAT	common cis-acting element in promoter and enhancer regions
CAAT-box	Hordeum vulgare	1886	+	4	CAAT	common cis-acting element in promoter and enhancer regions
CAAT-box	Hordeum vulgare	1931	+	4	CAAT	common cis-acting element in promoter and enhancer regions
CAAT-box	Hordeum vulgare	2005	+	4	CAAT	common cis-acting element in promoter and enhancer regions
CCAAT-box	Hordeum vulgare	210	+	6	CAACGG	MYBHv1 binding site
GATA-motif	Arabidopsis thaliana	891	+	10	AAGATAAGATT	part of a light responsive element
GCN4_motif	Oryza sativa	671	+	7	TGAGTCA	cis-regulatory element involved in endosperm expression
HSE	Brassica oleracea	1491	+	9	AAAAAATTTC	cis-acting element involved in heat stress responsiveness
HSE	Brassica oleracea	1594	+	9	AAAAAATTTC	cis-acting element involved in heat stress responsiveness
I-box	Triticum aestivum	891	+	9	aAGATAAGA	part of a light responsive element
I-box	Arabidopsis thaliana	898	+	9	GATAAGGGT	part of a light responsive element
I-box	Gossypium hirsutum	896	+	10	AAGATAAGGCT	part of a light responsive element
I-box	Glycine max	893	+	9	GATAAGATA	part of a light responsive element
I-box	Triticum aestivum	897	+	8	AGATAAGG	part of a light responsive element
LAMP-element	Pisum sativum	1085	+	8	CTTTATCA	part of a light responsive element
MBS	Zea mays	787	+	6	CGGTCA	MYB Binding Site
O2-site	Zea mays	1854	+	9	GATGATATGG	cis-acting regulatory element involved in zein metabolism regulation
Skn-1_motif	Oryza sativa	541	+	5	GTCAT	cis-acting regulatory element required for endosperm expression
Skn-1_motif	Oryza sativa	789	+	5	GTCAT	cis-acting regulatory element required for endosperm expression
Skn-1_motif	Oryza sativa	674	+	5	GTCAT	cis-acting regulatory element required for endosperm expression
TATA-box	Glycine max	24	+	5	TAATA	core promoter element around -30 of transcription start
TATA-box	Lycopersicon esculentum	53	+	5	TTTTA	core promoter element around -30 of transcription start
TATA-box	Glycine max	79	+	5	TAATA	core promoter element around -30 of transcription start
TATA-box	Brassica oleracea	128	+	7	ATATAAT	core promoter element around -30 of transcription start
TATA-box	Arabidopsis thaliana	129	+	4	TATA	core promoter element around -30 of transcription start
TATA-box	Brassica napus	133	+	6	ATTATA	core promoter element around -30 of transcription start
TATA-box	Arabidopsis thaliana	135	+	4	TATA	core promoter element around -30 of transcription start
TATA-box	Glycine max	193	+	5	TAATA	core promoter element around -30 of transcription start
TATA-box	Lycopersicon esculentum	222	+	5	TTTTA	core promoter element around -30 of transcription start
TATA-box	Glycine max	248	+	5	TAATA	core promoter element around -30 of transcription start
TATA-box	Brassica napus	302	+	6	ATTATA	core promoter element around -30 of transcription start
TATA-box	Arabidopsis thaliana	304	+	4	TATA	core promoter element around -30 of transcription start
TATA-box	Glycine max	362	+	5	TAATA	core promoter element around -30 of transcription start
TATA-box	Brassica napus	416	+	6	ATTATA	core promoter element around -30 of transcription start
TATA-box	Arabidopsis thaliana	418	+	4	TATA	core promoter element around -30 of transcription start
TATA-box	Arabidopsis thaliana	479	+	6	TATAAA	core promoter element around -30 of transcription start
TATA-box	Brassica napus	502	+	6	ATTATA	core promoter element around -30 of transcription start
TATA-box	Arabidopsis thaliana	504	+	4	TATA	core promoter element around -30 of transcription start
TATA-box	Lycopersicon esculentum	567	+	5	TTTTA	core promoter element around -30 of transcription start
TATA-box	Arabidopsis thaliana	583	+	4	TATA	core promoter element around -30 of transcription start
TATA-box	Arabidopsis thaliana	596	+	4	TATA	core promoter element around -30 of transcription start
TATA-box	Glycine max	608	+	5	TAATA	core promoter element around -30 of transcription start
TATA-box	Arabidopsis thaliana	688	+	4	TATA	core promoter element around -30 of transcription start
TATA-box	Arabidopsis thaliana	703	+	4	TATA	core promoter element around -30 of transcription start
TATA-box	Lycopersicon esculentum	738	+	5	TTTTA	core promoter element around -30 of transcription start
TATA-box	Zea mays	739	+	8	TTTAAAAA	core promoter element around -30 of transcription start
TATA-box	Brassica napus	777	+	6	ATTATA	core promoter element around -30 of transcription start
TATA-box	Arabidopsis thaliana	779	+	4	TATA	core promoter element around -30 of transcription start
TATA-box	Lycopersicon esculentum	1029	+	5	TTTTA	core promoter element around -30 of transcription start
TATA-box	Lycopersicon esculentum	1034	+	5	TTTTA	core promoter element around -30 of transcription start
TATA-box	Brassica napus	1069	+	6	ATTATA	core promoter element around -30 of transcription start
TATA-box	Ac	1071	+	7	TATAAAT	core promoter element around -30 of transcription start
TATA-box	Brassica napus	1078	+	6	ATTATA	core promoter element around -30 of transcription start
TATA-box	Arabidopsis thaliana	1080	+	4	TATA	core promoter element around -30 of transcription start
TATA-box	Brassica napus	1103	+	6	ATTATA	core promoter element around -30 of transcription start
TATA-box	Arabidopsis thaliana	1105	+	4	TATA	core promoter element around -30 of transcription start
TATA-box	Lycopersicon esculentum	1110	+	5	TTTTA	core promoter element around -30 of transcription start
TATA-box	Zea mays	1111	+	8	TTTAAAAA	core promoter element around -30 of transcription start
TATA-box	Arabidopsis thaliana	1124	+	6	TATAAA	core promoter element around -30 of transcription start
TATA-box	Zea mays	1137	+	8	TTTAAAAA	core promoter element around -30 of transcription start
TATA-box	Arabidopsis thaliana	1159	+	4	TATA	core promoter element around -30 of transcription start
TATA-box	Lycopersicon esculentum	1164	+	5	TTTTA	core promoter element around -30 of transcription start
TATA-box	Lycopersicon esculentum	1181	+	5	TTTTA	core promoter element around -30 of transcription start
TATA-box	Zea mays	1182	+	8	TTTAAAAA	core promoter element around -30 of transcription start
TATA-box	Brassica napus	1189	+	6	ATTATA	core promoter element around -30 of transcription start
TATA-box	Ac	1191	+	7	TATAAAT	core promoter element around -30 of transcription start
TATA-box	Lycopersicon esculentum	1202	+	5	TTTTA	core promoter element around -30 of transcription start
TATA-box	Brassica napus	1221	+	6	ATTATA	core promoter element around -30 of transcription start
TATA-box	Ac	1223	+	7	TATAAAT	core promoter element around -30 of transcription start
TATA-box	Brassica napus	1228	+	6	ATATAT	core promoter element around -30 of transcription start
TATA-box	Arabidopsis thaliana	1229	+	11	TATAAATATAAA	core promoter element around -30 of transcription start
TATA-box	Brassica napus	1230	+	6	ATATAT	core promoter element around -30 of transcription start
TATA-box	Arabidopsis thaliana	1231	+	8	TATATATA	core promoter element around -30 of transcription start
TATA-box	Brassica napus	1232	+	6	ATATAT	core promoter element around -30 of transcription start
TATA-box	Arabidopsis thaliana	1233	+	4	TATA	core promoter element around -30 of transcription start
TATA-box	Brassica oleracea	1234	+	6	ATATAA	core promoter element around -30 of transcription start
TATA-box	Arabidopsis thaliana	1235	+	6	TATAAA	core promoter element around -30 of transcription start
TATA-box	Brassica napus	1241	+	6	ATATAT	core promoter element around -30 of transcription start
TATA-box	Arabidopsis thaliana	1242	+	4	TATA	core promoter element around -30 of transcription start
TATA-box	Glycine max	1247	+	5	TAATA	core promoter element around -30 of transcription start
TATA-box	Brassica napus	1259	+	6	ATATAT	core promoter element around -30 of transcription start
TATA-box	Arabidopsis thaliana	1260	+	4	TATA	core promoter element around -30 of transcription start
TATA-box	Brassica oleracea	1282	+	7	ATATAAT	core promoter element around -30 of transcription start
TATA-box	Arabidopsis thaliana	1283	+	4	TATA	core promoter element around -30 of transcription start
TATA-box	Lycopersicon esculentum	1300	+	5	TTTTA	core promoter element around -30 of transcription start
TATA-box	Arabidopsis thaliana	1326	+	4	TATA	core promoter element around -30 of transcription start
TATA-box	Glycine max	1328	+	5	TAATA	core promoter element around -30 of transcription start
TATA-box	Arabidopsis thaliana	1341	+	4	TATA	core promoter element around -30 of transcription start
TATA-box	Arabidopsis thaliana	1385	+	4	TATA	core promoter element around -30 of transcription start
TATA-box	Glycine max	1411	+	5	TAATA	core promoter element around -30 of transcription start
TATA-box	Arabidopsis thaliana	1475	+	9	ccTATAAAaa	core promoter element around -30 of transcription start
TATA-box	Arabidopsis thaliana	1477	+	6	TATAAA	core promoter element around -30 of transcription start
TATA-box	Lycopersicon esculentum	1574	+	5	TTTTA	core promoter element around -30 of transcription start
TATA-box	Zea mays	1591	+	8	TTTAAAAA	core promoter element around -30 of transcription start
TATA-box	Brassica napus	1609	+	6	ATTATA	core promoter element around -30 of transcription start
TATA-box	Ac	1611	+	7	TATAAAT	core promoter element around -30 of transcription start
TATA-box	Lycopersicon esculentum	1622	+	5	TTTTA	core promoter element around -30 of transcription start
TATA-box	Brassica oleracea	1642	+	6	ATATAA	core promoter element around -30 of transcription start
TATA-box	Arabidopsis thaliana	1643	+	6	TATAAA	core promoter element around -30 of transcription start
TATA-box	Glycine max	1655	+	5	TAATA	core promoter element around -30 of transcription start
TATA-box	Arabidopsis thaliana	1668	+	4	TATA	core promoter element around -30 of transcription start
TATA-box	Brassica oleracea	1690	+	6	ATATAA	core promoter element around -30 of transcription start
TATA-box	Arabidopsis thaliana	1691	+	4	TATA	core promoter element around -30 of transcription start
TATA-box	Ac	1756	+	7	TATAAAT	core promoter element around -30 of transcription start
TATA-box	Arabidopsis thaliana	1773	+	4	TATA	core promoter element around -30 of transcription start
TATA-box	Glycine max	1775	+	5	TAATA	core promoter element around -30 of transcription start
TATA-box	Arabidopsis thaliana	1817	+	4	TATA	core promoter element around -30 of transcription start
TATA-box	Brassica napus	1842	+	6	ATTATA	core promoter element around -30 of transcription start
TATA-box	Arabidopsis thaliana	1844	+	4	TATA	core promoter element around -30 of transcription start
TATA-box	Arabidopsis thaliana	1877	+	4	TATA	core promoter element around -30 of transcription start
TATA-box	Glycine max	1892	+	5	TAATA	core promoter element around -30 of transcription start
TATA-box	Brassica oleracea	1894	+	7	ATATAAT	core promoter element around -30 of transcription start
TATA-box	Arabidopsis thaliana	1895	+	4	TATA	core promoter element around -30 of transcription start
TATA-box	Brassica napus	1899	+	6	ATTATA	core promoter element around -30 of transcription start
TATA-box	Arabidopsis thaliana	1901	+	4	TATA	core promoter element around -30 of transcription start
TATA-box	Brassica oleracea	1902	+	7	ATATAAT	core promoter element around -30 of transcription start
TATA-box	Arabidopsis thaliana	1903	+	4	TATA	core promoter element around -30 of transcription start
TATA-box	Glycine max	1905	+	5	TAATA	core promoter element around -30 of transcription start
TATA-box	Lycopersicon esculentum	1965	+	5	TTTTA	core promoter element around -30 of transcription start
TATA-box	Arabidopsis thaliana	1989	+	4	TATA	core promoter element around -30 of transcription start
TGACG-motif	Hordeum vulgare	4	+	5	TGACG	cis-acting regulatory element involved in the MeJA-responsiveness
TGACG-motif	Hordeum vulgare	342	+	5	TGACG	cis-acting regulatory element involved in the MeJA-responsiveness
TGACG-motif	Hordeum vulgare	173	+	5	TGACG	cis-acting regulatory element involved in the MeJA-responsiveness
TGACG-motif	Hordeum vulgare	1826	+	5	TGACG	cis-acting regulatory element involved in the MeJA-responsiveness
cis-elements analysis of AtRBCS2B promoter
Site Name	Organism	Position	Strand	Matrix score.	sequence	function
ABRE	Hordeum vulgare	261	+	9	CGTACGTGCA	cis-acting element involved in the abscisic acid responsiveness
ABRE	Arabidopsis thaliana	784	+	6	CACGTG	cis-acting element involved in the abscisic acid responsiveness
ACE	Petroselinum crispum	1779	+	9	AAAACGTTTA	cis-acting element involved in light responsiveness
AE-box	Arabidopsis thaliana	980	+	8	AGAAACAA	part of a module for light response
AE-box	Arabidopsis thaliana	1605	+	8	AGAAACTT	part of a module for light response
ARE	Zea mays	1701	+	6	TGGTTT	cis-acting regulatory element essential for the anaerobic induction
ATCT-motif	Arabidopsis thaliana	1802	+	10	AATCTAATCT	part of a conserved DNA module involved in light responsiveness
Box 4	Petroselinum crispum	329	+	6	ATTAAT	part of a conserved DNA module involved in light responsiveness
Box 4	Petroselinum crispum	1939	+	6	ATTAAT	part of a conserved DNA module involved in light responsiveness
Box I	Pisum sativum	1752	+	7	TTTCAAA	light responsive element
CAAT-box	Hordeum vulgare	6	+	4	CAAT	common cis-acting element in promoter and enhancer regions
CAAT-box	Glycine max	269	+	5	CAATT	common cis-acting element in promoter and enhancer regions
CAAT-box	Arabidopsis thaliana	466	+	5	CCAAT	common cis-acting element in promoter and enhancer regions
CAAT-box	Glycine max	467	+	5	CAATT	common cis-acting element in promoter and enhancer regions
CAAT-box	Glycine max	667	+	5	CAATT	common cis-acting element in promoter and enhancer regions
CAAT-box	Arabidopsis thaliana	681	+	5	CCAAT	common cis-acting element in promoter and enhancer regions
CAAT-box	Glycine max	682	+	5	CAATT	common cis-acting element in promoter and enhancer regions
CAAT-box	Brassica rapa	807	+	5	CAAAT	common cis-acting element in promoter and enhancer regions
CAAT-box	Arabidopsis thaliana	846	+	6	gGCAAT	common cis-acting element in promoter and enhancer regions
CAAT-box	Glycine max	848	+	5	CAATT	common cis-acting element in promoter and enhancer regions
CAAT-box	Hordeum vulgare	1002	+	4	CAAT	common cis-acting element in promoter and enhancer regions
CAAT-box	Brassica rapa	1728	+	5	CAAAT	common cis-acting element in promoter and enhancer regions
CAAT-box	Hordeum vulgare	1599	+	4	CAAT	common cis-acting element in promoter and enhancer regions
CAAT-box	Hordeum vulgare	2050	+	4	CAAT	common cis-acting element in promoter and enhancer regions
CAAT-box	Brassica rapa	1006	+	5	CAAAT	common cis-acting element in promoter and enhancer regions
CAAT-box	Hordeum vulgare	1653	+	4	CAAT	common cis-acting element in promoter and enhancer regions
CAAT-box	Arabidopsis thaliana	1598	+	5	CCAAT	common cis-acting element in promoter and enhancer regions
CGTCA-motif	Hordeum vulgare	189	+	5	CGTCA	cis-acting regulatory element involved in the MeJA-responsiveness
CGTCA-motif	Hordeum vulgare	1152	+	5	CGTCA	cis-acting regulatory element involved in the MeJA-responsiveness
circadian	Lycopersicon esculentum	1220	+	6	CAANNNNATC	cis-acting regulatory element involved in circadian control
GAG-motif	Spinacia oleracea	1087	+	7	AGAGATG	part of a light responsive element
GAG-motif	Spinacia oleracea	1904	+	7	AGAGATG	part of a light responsive element
GA-motif	Helianthus annuus	923	+	8	AAAGATGA	part of a light responsive element
GA-motif	Helianthus annuus	1041	+	8	AAAGATGA	part of a light responsive element
GARE-motif	Brassica oleracea	1282	+	7	AAACAGA	gibberellin-responsive element
GATA-motif	Arabidopsis thaliana	759	+	11	AAGATAAGATT	part of a light responsive element
G-Box	Pisum sativum	784	+	6	CACGTG	cis-acting regulatory element involved in light responsiveness
G-box	Daucus carota	72	+	6	TACGTG	cis-acting regulatory element involved in light responsiveness
G-box	Arabidopsis thaliana	784	+	6	CACGTG	cis-acting regulatory element involved in light responsiveness
G-Box	Pisum sativum	1781	+	6	CACGTT	cis-acting regulatory element involved in light responsiveness
HSE	Brassica oleracea	170	+	9	AAAAAATTTC	cis-acting element involved in heat stress responsiveness
HSE	Brassica oleracea	1812	+	9	AAAAAATTTC	cis-acting element involved in heat stress responsiveness
I-box	Triticum aestivum	759	+	9	aAGATAAGA	part of a light responsive element
I-box	Arabidopsis thaliana	813	+	9	GATAAGGGT	part of a light responsive element
I-box	Arabidopsis thaliana	761	+	9	GATAAGATT	part of a light responsive element
MBS	Arabidopsis thaliana	1847	+	6	CAACTG	MYB binding site involved in drought-inducibility
O2-site	Zea mays	1907	+	9	GATGACATGA	cis-acting regulatory element involved in zein metabolism regulation
rbcS-CMA7a	Lemna gibba	810	+	9	GTCGATAAGG	part of a light responsive element
Skn-1_motif	Oryza sativa	213	+	5	GTCAT	cis-acting regulatory element required for endosperm expression
Skn-1_motif	Oryza sativa	190	+	5	GTCAT	cis-acting regulatory element required for endosperm expression
Sp1	Zea mays	677	+	5	CC(G/A)CCC	light responsive element
TATA-box	Brassica napus	59	+	6	ATATAT	core promoter element around -30 of transcription start
TATA-box	Arabidopsis thaliana	60	+	4	TATA	core promoter element around -30 of transcription start
TATA-box	Lycopersicon esculentum	69	+	5	TTTTA	core promoter element around -30 of transcription start
TATA-box	Arabidopsis thaliana	169	+	6	TATAAA	core promoter element around -30 of transcription start
TATA-box	Brassica napus	325	+	6	ATATAT	core promoter element around -30 of transcription start
TATA-box	Arabidopsis thaliana	326	+	4	TATA	core promoter element around -30 of transcription start
TATA-box	Glycine max	383	+	5	TAATA	core promoter element around -30 of transcription start
TATA-box	Glycine max	437	+	5	TAATA	core promoter element around -30 of transcription start
TATA-box	Brassica napus	505	+	6	ATTATA	core promoter element around -30 of transcription start
TATA-box	Arabidopsis thaliana	507	+	4	TATA	core promoter element around -30 of transcription start
TATA-box	Lycopersicon esculentum	512	+	5	TTTTA	core promoter element around -30 of transcription start
TATA-box	Brassica napus	538	+	6	ATTATA	core promoter element around -30 of transcription start
TATA-box	Arabidopsis thaliana	540	+	4	TATA	core promoter element around -30 of transcription start
TATA-box	Arabidopsis thaliana	546	+	4	TATA	core promoter element around -30 of transcription start
TATA-box	Glycine max	599	+	5	TAATA	core promoter element around -30 of transcription start
TATA-box	Brassica oleracea	601	+	6	ATATAA	core promoter element around -30 of transcription start
TATA-box	Arabidopsis thaliana	602	+	4	TATA	core promoter element around -30 of transcription start
TATA-box	Glycine max	609	+	5	TAATA	core promoter element around -30 of transcription start
TATA-box	Lycopersicon esculentum	629	+	5	TTTTA	core promoter element around -30 of transcription start
TATA-box	Arabidopsis thaliana	637	+	4	TATA	core promoter element around -30 of transcription start
TATA-box	Brassica napus	915	+	12	CACTATATAAAG	core promoter element around -30 of transcription start
TATA-box	Arabidopsis thaliana	918	+	4	TATA	core promoter element around -30 of transcription start
TATA-box	Brassica oleracea	919	+	6	ATATAA	core promoter element around -30 of transcription start
TATA-box	Arabidopsis thaliana	920	+	6	TATAAA	core promoter element around -30 of transcription start
TATA-box	Lycopersicon esculentum	1032	+	5	TTTTA	core promoter element around -30 of transcription start
TATA-box	Lycopersicon esculentum	1236	+	5	TTTTA	core promoter element around -30 of transcription start
TATA-box	Lycopersicon esculentum	1739	+	5	TTTTA	core promoter element around -30 of transcription start
TATA-box	Lycopersicon esculentum	1796	+	5	TTTTA	core promoter element around -30 of transcription start
TATA-box	Lycopersicon esculentum	1824	+	5	TTTTA	core promoter element around -30 of transcription start
TATA-box	Arabidopsis thaliana	1853	+	4	TATA	core promoter element around -30 of transcription start
TATA-box	Lycopersicon esculentum	1857	+	5	TTTTA	core promoter element around -30 of transcription start
TATA-box	Arabidopsis thaliana	1951	+	4	TATA	core promoter element around -30 of transcription start
TATA-box	Arabidopsis thaliana	1980	+	4	TATA	core promoter element around -30 of transcription start
TATA-box	Lycopersicon esculentum	1996	+	5	TTTTA	core promoter element around -30 of transcription start
TCA-element	Nicotiana tabacum	1375	+	10	CCATCTTTTT	cis-acting element involved in salicylic acid responsiveness
TCT-motif	Arabidopsis thaliana	1394	+	6	TCTTAC	part of a light responsive element
TGACG-motif	Hordeum vulgare	672	+	5	TGACG	cis-acting regulatory element involved in the MeJA-responsiveness
TGA-element	Brassica oleracea	853	+	6	AACGAC	auxin-responsive element
cis-elements analysis of AtRBCS3B promoter
Site Name	Organism	Position	Strand	Matrix score.	sequence	function
5UTR Py-rich stretch	Lycopersicon esculentum	350	+	9	TTTCTTCTCT	cis-acting element conferring high transcription levels
5UTR Py-rich stretch	Lycopersicon esculentum	668	+	9	TTTCTTCTCT	cis-acting element conferring high transcription levels
5UTR Py-rich stretch	Lycopersicon esculentum	1326	+	9	TTTCTTCTCT	cis-acting element conferring high transcription levels
TC-rich repeats	Nicotiana tabacum	1078	+	9	ATTTTCTCCA	cis-acting element involved in defense and stress responsiveness
ACE	Petroselinum crispum	372	+	9	CTAACGTATT	cis-acting element involved in light responsiveness
LTR	Hordeum vulgare	1937	+	6	CCGAAA	cis-acting element involved in low-temperature responsiveness
ABRE	Arabidopsis thaliana	784	+	7	ACGTGGC	cis-acting element involved in the abscisic acid responsiveness
ABRE	Arabidopsis thaliana	783	+	6	CACGTG	cis-acting element involved in the abscisic acid responsiveness
ABRE	Hordeum vulgare	1523	+	9	CGTACGTGCA	cis-acting element involved in the abscisic acid responsiveness
ARE	Zea mays	665	+	6	TGGTTT	cis-acting regulatory element essential for the anaerobic induction
ARE	Zea mays	1746	+	6	TGGTTT	cis-acting regulatory element essential for the anaerobic induction
circadian	Lycopersicon esculentum	1605	+	6	CAANNNNATC	cis-acting regulatory element involved in circadian control
circadian	Lycopersicon esculentum	1788	+	9	CAAAGATATC	cis-acting regulatory element involved in circadian control
G-Box	Pisum sativum	91	+	6	CACGTT	cis-acting regulatory element involved in light responsiveness
G-Box	Pisum sativum	783	+	6	CACGTG	cis-acting regulatory element involved in light responsiveness
G-box	Zea mays	91	+	6	CACGTT	cis-acting regulatory element involved in light responsiveness
G-box	Arabidopsis thaliana	783	+	6	CACGTG	cis-acting regulatory element involved in light responsiveness
G-box	Arabidopsis thaliana	781	+	9	GCCACGTGGA	cis-acting regulatory element involved in light responsiveness
G-Box	Pisum sativum	1322	+	6	CACGTT	cis-acting regulatory element involved in light responsiveness
G-box	Zea mays	1322	+	6	CACGTT	cis-acting regulatory element involved in light responsiveness
TGACG-motif	Hordeum vulgare	69	+	5	TGACG	cis-acting regulatory element involved in the MeJA-responsiveness
CAAT-box	Glycine max	172	+	5	CAATT	common cis-acting element in promoter and enhancer regions
CAAT-box	Brassica rapa	530	+	5	CAAAT	common cis-acting element in promoter and enhancer regions
CAAT-box	Hordeum vulgare	510	+	4	CAAT	common cis-acting element in promoter and enhancer regions
CAAT-box	Brassica rapa	459	+	5	CAAAT	common cis-acting element in promoter and enhancer regions
CAAT-box	Brassica rapa	596	+	5	CAAAT	common cis-acting element in promoter and enhancer regions
CAAT-box	Brassica rapa	1034	+	5	CAAAT	common cis-acting element in promoter and enhancer regions
CAAT-box	Hordeum vulgare	1531	+	4	CAAT	common cis-acting element in promoter and enhancer regions
CAAT-box	Hordeum vulgare	1944	+	4	CAAT	common cis-acting element in promoter and enhancer regions
CAAT-box	Glycine max	1119	+	5	CAATT	common cis-acting element in promoter and enhancer regions
CAAT-box	Glycine max	2038	+	5	CAATT	common cis-acting element in promoter and enhancer regions
CAAT-box	Brassica rapa	1953	+	5	CAAAT	common cis-acting element in promoter and enhancer regions
CAAT-box	Brassica rapa	1829	+	5	CAAAT	common cis-acting element in promoter and enhancer regions
CAAT-box	Brassica rapa	1065	+	5	CAAAT	common cis-acting element in promoter and enhancer regions
TATA-box	Arabidopsis thaliana	147	+	4	TATA	core promoter element around -30 of transcription start
TATA-box	Glycine max	182	+	5	TAATA	core promoter element around -30 of transcription start
TATA-box	Lycopersicon esculentum	209	+	5	TTTTA	core promoter element around -30 of transcription start
TATA-box	Lycopersicon esculentum	238	+	5	TTTTA	core promoter element around -30 of transcription start
TATA-box	Arabidopsis thaliana	245	+	4	TATA	core promoter element around -30 of transcription start
TATA-box	Arabidopsis thaliana	247	+	4	TATA	core promoter element around -30 of transcription start
TATA-box	Lycopersicon esculentum	345	+	5	TTTTA	core promoter element around -30 of transcription start
TATA-box	Arabidopsis thaliana	404	+	9	taTATAAAtc	core promoter element around -30 of transcription start
TATA-box	Brassica oleracea	405	+	6	ATATAA	core promoter element around -30 of transcription start
TATA-box	Ac	406	+	7	TATAAAT	core promoter element around -30 of transcription start
TATA-box	Brassica napus	417	+	6	ATTATA	core promoter element around -30 of transcription start
TATA-box	Arabidopsis thaliana	419	+	4	TATA	core promoter element around -30 of transcription start
TATA-box	Arabidopsis thaliana	433	+	4	TATA	core promoter element around -30 of transcription start
TATA-box	Glycine max	450	+	5	TAATA	core promoter element around -30 of transcription start
TATA-box	Brassica napus	512	+	6	ATATAT	core promoter element around -30 of transcription start
TATA-box	Arabidopsis thaliana	513	+	4	TATA	core promoter element around -30 of transcription start
TATA-box	Arabidopsis thaliana	549	+	4	TATA	core promoter element around -30 of transcription start
TATA-box	Lycopersicon esculentum	559	+	5	TTTTA	core promoter element around -30 of transcription start
TATA-box	Brassica napus	915	+	11	CACTATATAAAG	core promoter element around -30 of transcription start
TATA-box	Brassica napus	916	+	6	ATTATA	core promoter element around -30 of transcription start
TATA-box	Arabidopsis thaliana	918	+	4	TATA	core promoter element around -30 of transcription start
TATA-box	Brassica oleracea	919	+	6	ATATAA	core promoter element around -30 of transcription start
TATA-box	Arabidopsis thaliana	920	+	6	TATAAA	core promoter element around -30 of transcription start
TATA-box	Brassica oleracea	1015	+	6	ATATAA	core promoter element around -30 of transcription start
TATA-box	Arabidopsis thaliana	1016	+	6	TATAAA	core promoter element around -30 of transcription start
TATA-box	Oryza sativa	1038	+	7	TACAAAA	core promoter element around -30 of transcription start
TATA-box	Arabidopsis thaliana	1047	+	9	ccTATAAAaa	core promoter element around -30 of transcription start
TATA-box	Brassica oleracea	1048	+	6	ATATAA	core promoter element around -30 of transcription start
TATA-box	Arabidopsis thaliana	1049	+	6	TATAAA	core promoter element around -30 of transcription start
TATA-box	Arabidopsis thaliana	1051	+	9	TAAAAATAA	core promoter element around -30 of transcription start
TATA-box	Glycine max	1057	+	5	TAATA	core promoter element around -30 of transcription start
TATA-box	Arabidopsis thaliana	1153	+	6	TATAAA	core promoter element around -30 of transcription start
TATA-box	Brassica napus	1335	+	6	ATATAT	core promoter element around -30 of transcription start
TATA-box	Arabidopsis thaliana	1336	+	4	TATA	core promoter element around -30 of transcription start
TATA-box	Brassica napus	1337	+	6	ATATAT	core promoter element around -30 of transcription start
TATA-box	Arabidopsis thaliana	1338	+	4	TATA	core promoter element around -30 of transcription start
TATA-box	Lycopersicon esculentum	1412	+	5	TTTTA	core promoter element around -30 of transcription start
TATA-box	Arabidopsis thaliana	1662	+	4	TATA	core promoter element around -30 of transcription start
TATA-box	Lycopersicon esculentum	1864	+	5	TTTTA	core promoter element around -30 of transcription start
TATA-box	Glycine max	1983	+	5	TAATA	core promoter element around -30 of transcription start
TATA-box	Brassica napus	1985	+	6	ATATAT	core promoter element around -30 of transcription start
TATA-box	Arabidopsis thaliana	1986	+	4	TATA	core promoter element around -30 of transcription start
TATA-box	Glycine max	2004	+	5	TAATA	core promoter element around -30 of transcription start
TATA-box	Brassica napus	2006	+	6	ATATAT	core promoter element around -30 of transcription start
TATA-box	Arabidopsis thaliana	2007	+	4	TATA	core promoter element around -30 of transcription start
TATA-box	Brassica oleracea	2008	+	6	ATATAA	core promoter element around -30 of transcription start
TATA-box	Arabidopsis thaliana	2009	+	4	TATA	core promoter element around -30 of transcription start
TATA-box	Brassica napus	2100	+	6	ATATAT	core promoter element around -30 of transcription start
TATA-box	Arabidopsis thaliana	2101	+	4	TATA	core promoter element around -30 of transcription start
GT1-motif	Arabidopsis thaliana	473	+	6	GGTTAA	light responsive element
4cl-CMA2b	Petroselinum crispum	1840	+	10	TCTCACCAACC	light responsive element
GT1-motif	Arabidopsis thaliana	1187	+	6	GGTTAA	light responsive element
Box 4	Petroselinum crispum	180	+	6	ATTAAT	part of a conserved DNA module involved in light responsiveness
Box 4	Petroselinum crispum	1358	+	6	ATTAAT	part of a conserved DNA module involved in light responsiveness
Box II	Petroselinum crispum	782	+	9	CCACGTGGC	part of a light responsive element
GA-motif	Helianthus annuus	923	+	8	AAAGATGA	part of a light responsive element
GAG-motif	Hordeum vulgare	467	+	7	GGAGATG	part of a light responsive element
GATA-motif	Arabidopsis thaliana	758	+	10	AAGATAAGATT	part of a light responsive element
I-box	Arabidopsis thaliana	790	+	9	ccttatcct	part of a light responsive element
I-box	Glycine max	760	+	9	GATAAGATA	part of a light responsive element
I-box	Triticum aestivum	758	+	9	aAGATAAGA	part of a light responsive element
I-box	Arabidopsis thaliana	812	+	9	GATAAGGGT	part of a light responsive element
TCT-motif	Arabidopsis thaliana	14	+	6	TCTTAC	part of a light responsive element
box II	Petroselinum hortense	781	+	9	TCCACGTGGC	part of a light responsive element
L-box	Petroselinum crispum	1840	+	10	TCTCACCAACC	part of a light responsive element
AE-box	Arabidopsis thaliana	454	+	8	AGAAACAA	part of a module for light response
AE-box	Arabidopsis thaliana	980	+	8	AGAAACAA	part of a module for light response
AE-box	Arabidopsis thaliana	1138	+	8	AGAAACAA	part of a module for light response
